# Supplementary material for: Sex bias in Neolithic megalithic burials
Source: Am J Biol Anthropol. 2022 Nov 2;180(1):196–206. doi: 10.1002/ajpa.24645 (PMC10092627; doi:10.1002/ajpa.24645)
Supplement: Supplementary file 1 — Appendix S1: Supplementary Data: Sex_Representation_Data [file AJPA-180-196-s001.xlsx]

## Sheet: Dataset 2
site	location	country	site_type	sample	upper_date	lower_date	num_sample	site_pop	num_genetic_male	num_osteo_male	num_poss_male	num_genetic_female	num_osteo_female	num_poss_female	num_unknown	num_sub_adult	p_value_genetic	total_osteo_poss_sexed	total_osteo_sexed	p_value_osteo	p_value_osteo_poss
Coldrum	Kent	England	Chambered Cairn	Petrous bone	3980	2980	1	17	1	5	0	0	4	0	0	8	0.5	9	9	0.5	N/A
Fussells Lodge	Wiltshire	England	Long Barrow	Petrous bone	3755	3660	2	34	1	5	1	1	5	1	14	8	0.75	12	10	0.623	0.613
Burn Ground	Hampnett	England	Cotswold-Severn Type	Petrous bone	3943	3711	1	13	1	0	0	0	0	0	10	3	0.5	0	0	N/A	N/A
West Kennet	Wiltshire	England	Long Barrow	Petrous bone	3670	2500	1	36	1	9	0	0	11	0	1	12	0.5	20	20	0.748	N/A
Upper Swell	Chipping Norton	England	Cotswold-Severn Type	Petrous bone	4000	3500	1	18	1	5	0	0	4	1	2	5	0.5	10	9	0.5	N/A
Ardcroney	Tipperary	Ireland	Linkardstown-type Cist	Petrous bone	3624	3367	1	2	1	2	0	0	0	0	0	0	0.5	2	2	0.25	N/A
Ashleypark	Tipperary	Ireland	Linkardstown-type Cist	Petrous bone	3650	3350	2	3	2	1	0	0	0	0	0	2	0.25	1	1	0.5	N/A
Baunogenasraid	Carlow	Ireland	Linkardstown-type Cist	Petrous bone	3635	3377	1	1	1	1	0	0	0	0	0	0	0.5	1	1	0.5	N/A
Carrowkeel	Sligo	Ireland	Passage Tomb	Petrous bone	3641	2469	8	29	6	9	2	2	4	0	6	10	0.145	15	13	0.133	0.059
Cohaw	Cavan	Ireland	Court Tomb	Petrous bone	3652	3384	1	3	1	0	0	0	0	0	0	3	0.5	0	0	N/A	N/A
Jerpoint	Kilkenney	Ireland	Linkardstown-type Cist	Petrous bone	3694	3369	1	3	1	1	0	0	0	0	1	1	0.5	1	1	0.5	N/A
Newgrange	Co. Meath	Ireland	Passage Tomb	Petrous bone	3200	3000	1	2	1	0	1	0	0	0	1	0	0.5	1	0	N/A	0.5
Newgrange Site Z	Co. Meath	Ireland	Passage Tomb	Petrous bone	3338	2922	2	6	1	3	1	1	0	0	0	1	0.75	4	3	0.125	0.0625
Norrismount	Wexford	Ireland	Linkardstown-type Cist	Petrous bone	4000	2500	1	1	1	0	1	0	0	0	0	0	0.5	1	0	N/A	0.5
Parknabinnia	Clare	Ireland	Court Tomb	Petrous bone	3700	2620	11	20	8	2	0	3	4	0	9	5	0.113	6	6	0.891	N/A
Primrose Grange	Sligo	Ireland	Court Tomb	Tooth	3790	3360	11	40	9	2	3	2	2	1	2	11	0.0327	8	4	0.6875	0.363
Poulnabrone	Clare	Ireland	Portal Tomb	Petrous bone	3800	3200	10	36	8	4	0	2	4	0	11	17	0.0547	8	8	0.637	N/A
Ballynahatty Compartment D	Co. Down	Ireland	Unclassified	Tooth	3343	3020	1	10	0	0	2	1	1	2	0	0	0.999	5	1	N/A	0.8125
Carrowmore	Sligo	Ireland	Passage Tomb	Tooth	3650	3450	1	7	1	1	0	0	0	0	4	2	0.5	1	1	0.5	N/A
Millin Bay	Co. Down	Ireland	Passage Tomb	Petrous bone	3495	3040	4	16	4	4	0	0	1	0	0	11	0.0625	5	5	0.1875	N/A
Embo	Sutherland	Scotland	Round Cairn	Petrous bone	3500	2700	2	15	0	0	0	2	1	0	5	9	0.999	1	1	N/A	N/A
Clachaig	North Ayrshire	Scotland	Chambered Cairn	Petrous bone	3517	3362	1	14	0	1	0	1	1	0	0	2	0.999	2	2	0.75	N/A
Point of Cott	Orkney	Scotland	Horned Cairn	Petrous bone	3800	2545	2	13	1	2	0	1	1	0	2	8	0.5	3	3	0.5	N/A
Quoyness	Orkney	Scotland	Passage Tomb	Petrous bone	3098	2907	2	13	2	2	0	0	3	0	5	3	0.25	5	5	0.8125	N/A
Tulach an tSionnach	Highland Caithness	Scotland	Passage Tomb	Petrous bone	3704	3535	1	5	1	0	1	0	0	1	2	1	0.5	2	0	N/A	0.75
Tulloch of Assery A	Highland Caithness	Scotland	Passage Tomb	Petrous bone	3656	3390	1	9	1	0	2	0	1	0	4	2	0.5	3	1	N/A	0.5
Tulloch of Assery B	Highland Caithness	Scotland	Passage Tomb	Petrous bone	3766	3642	1	5	0	0	1	1	0	0	2	2	0.999	1	0	N/A	0.5
Knowe of Lairo	Orkney	Scotland	Horned Cairn	Skull fragment	3360	3100	1	3	1	1	0	0	0	0	2	0	0.5	1	1	0.5	N/A
Knowe of Midhowe	Orkney	Scotland	Horned Cairn	Skull fragment	3630	3100	2	25	2	9	0	0	1	0	7	6	0.25	10	10	0.011	N/A
Little Lodge	Powys	Wales	Chambered Cairn	Petrous bone	3750	3000	1	8	1	5	0	0	1	0	0	2	0.5	6	6	0.109	N/A
Bryn Yr Hen Bobl	Anglesey	Wales	Chambered Cairn	Petrous bone	2911	2698	1	15	0	1	1	1	2	1	5	5	0.999	5	3	0.875	0.8125
Tinkinswood	Glamorgan	Wales	Cotswold-Severn Type	Petrous bone	3800	3600	1	20	1	0	0	0	0	0	11	9	0.5	0	0
Total							78	442	60	75	16	18	51	7	106	148
										149

## Sheet: Dataset 1
site	location	country	site_type	sample	upper_date	lower_date	num_sample	site_pop	num_genetic_male	num_osteo_male	num_poss_male	num_genetic_female	num_osteo_female	num_poss_female	num_unknown	num_sub_adult	p_value_genetic	total_osteo_poss_sexed	total_osteo_sexed	p_value_osteo	p_value_osteo_poss
Fussells Lodge	Wiltshire	England	Long Barrow	Petrous bone	3755	3660	2	34	1	5	1	1	5	1	14	8	0.75	12	10	0.623	0.613
Upper Swell	Chipping Norton	England	Cotswold-Severn Type	Petrous bone	4000	3300	1	18	1	5	0	0	4	1	2	5	0.5	10	9	0.5	N/A
Ballynahatty Compartment D	Co. Down	Ireland	Unclassified	Tooth	3343	3020	1	10	0	0	2	1	1	2	0	0	0.999	5	1	N/A	0.8125
Carrowmore	Sligo	Ireland	Passage Tomb	Tooth	3650	3450	1	7	1	1	0	0	0	0	4	2	0.5	1	1	0.5	N/A
Primrose Grange	Sligo	Ireland	Court Tomb	Tooth	3790	3360	11	40	9	2	3	2	2	1	2	11	0.0327	8	4	0.6875	0.363
Clachaig	North Ayrshire	Scotland	Chambered Cairn	Petrous bone	3517	3362	1	14	0	1	0	1	1	0	0	2	0.999	2	2	0.75	N/A
Point of Cott	Orkney	Scotland	Horned Cairn	Petrous bone	3800	2545	2	13	1	2	0	1	1	0	2	8	0.5	3	3	0.5	N/A
Quoyness	Orkney	Scotland	Passage Tomb	Petrous bone	3098	2907	2	13	2	2	0	0	3	0	5	3	0.25	5	5	0.8125	N/A
Tulach an tSionnach	Highland Caithness	Scotland	Passage Tomb	Petrous bone	3704	3535	1	5	1	0	1	0	0	1	2	1	0.5	2	0	N/A	0.75
Tulloch of Assery A	Highland Caithness	Scotland	Passage Tomb	Petrous bone	3656	3390	1	9	1	0	2	0	1	0	4	2	0.5	3	1	N/A	0.5
Tulloch of Assery B	Highland Caithness	Scotland	Passage Tomb	Petrous bone	3766	3642	1	5	0	0	1	1	0	0	2	2	0.999	1	0	N/A	0.5
Knowe of Midhowe	Orkney	Scotland	Horned Cairn	Skull fragment	3630	3100	2	25	2	9	0	0	1	0	7	6	0.25	10	10	0.011	N/A
Knowe of Lairo	Orkney	Scotland	Horned Cairn	Skull fragment	3360	3100	1	3	1	1	0	0	0	0	2	0	0.5	1	1	0.5	N/A
Isbister	Orkney	Scotland	Chambered Cairn	Bone/Teeth	3338	2347	10	85	8	0	0	2	0	0	85	0	0.0547	0	0	N/A	N/A
Holm of Papa Westray	Orkney	Scotland	Chambered Cairn	Bone/Teeth	3638	3098	4	11	2	0	4	2	0	4	0	2	0.6875	8	0	N/A	0.6367
Unstan	Orkney	Scotland	Chambered Cairn	Bone/Teeth	3366	3103	1	8	1	0	0	0	0	0	8	0	0.5	0	0	N/A	N/A
Tinkinswood	Glamorgan	Wales	Cotswold-Severn Type	Petrous bone	3800	3600	1	20	1	0	0	0	0	0	11	9	0.5	0	0	N/A	N/A
Total							43	320	32	28	14	11	19	10	150	61

## Sheet: Dataset 1 Analytics
Regional
Country	Genetic_Sample_Total	Osteo_Adults_Poss_Total	Osteo_Adults_Total	Total_Genetic_Males	Total_Osteo_Males	Total_Osteo_Poss_Males	P_Value_Genetic	P_Value_Osteo_Male	P_Value_Osteo_Poss_Male	Percent_Genetic_Male	Percent_Osteo_Male	Percent_Osteo_Poss_Male
Scotland	26	35	22	19	15	23	0.0145	0.0669	0.0448	0.730769	0.681818	0.657143
Ireland	13	14	6	10	3	8	0.0461	0.656	0.395	0.769231	0.5	0.571429
England	3	22	19	2	10	11	0.5	0.5	0.584	0.666667	0.526316	0.5
Total	42	71	47	31	28	42	0.00144	0.121	0.0769	0.738095	0.595745	0.591549

## Sheet: Dataset 2 Analytics
Regional
Country	Genetic_Sample_Total	Osteo_Adults_Poss_Total	Osteo_Adults_Total	Total_Genetic_Males	Total_Osteo_Males	Total_Osteo_Poss_Males	P_Value_Genetic	P_Value_Osteo_Male	P_Value_Osteo_Poss_Male	Percent_Genetic_Male	Percent_Osteo_Male	Percent_Osteo_Poss_Male
Scotland	13	28	23	8	15	19	0.291	0.105	0.0436	0.615385	0.652174	0.678571
Ireland	56	59	47	45	30	40	2.69e-06	0.0394	0.004	0.803571	0.638298	0.677966
England	6	51	48	5	24	25	0.109	0.557	0.61	0.833333	0.5	0.490196
Wales	3	11	9	2	6	7	0.5	0.254	0.274	0.666667	0.666667	0.636364
Total	78	149	127	60	75	91	9.9e-07	0.0252	0.00427	0.769231	0.590551	0.610738

## Sheet: Corrected P-values
Dataset 2 Site P-values
	genetic/osteo/osteo poss	corrected Bonferroni	corrected FDR
Knowe of Midhowe	osteo	0.242	0.242
Dataset 1 Site P-values
	genetic/osteo/osteo poss	corrected Bonferroni	corrected FDR
Primrose Grange	genetic	0.5559	0.46495
Isbister	genetic	0.9299	0.899038
Dataset 1 Regional P-values					Original Dataset 1 Regional
	genetic/osteo/osteo poss	corrected Bonferroni	corrected FDR		Country	P_Value_Genetic	P_Value_Osteo_Male	P_Value_Osteo_Poss_Male
Scotland	genetic	0.058	0.029		Scotland	0.0145	0.0669	0.0448
Scotland	osteo poss	0.1792	0.1538		Ireland	0.0461	0.656	0.395
Ireland	genetic	0.1844	0.0614667		England	0.5	0.5	0.584
					Total	0.00144	0.121	0.0769
Dataset 2 Regional P-values					Original Dataset 2 Regional
	genetic/osteo/osteo poss	corrected Bonferroni	corrected FDR		Country	P_Value_Genetic	P_Value_Osteo_Male	P_Value_Osteo_Poss_Male
Ireland	osteo	0.197	0.0985		Scotland	0.291	0.105	0.0436
Total	osteo	0.126	0.0985		Ireland	2.69e-06	0.0394	0.004
Scotland	osteo poss	0.218	0.0726667		England	0.109	0.557	0.61
					Wales	0.5	0.254	0.274
					Total	9.9e-07	0.0252	0.00427
Dataset 2
site	p_value_genetic	corrected_p_value_genetic	p_value_osteo	corrected_p_value_osteo	p_value_osteo_poss	corrected_p_value_osteo_poss
Coldrum	0.5	1	0.5	1
Fussells Lodge	0.75	1	0.623	1	0.613	1
Burn Ground	0.5	1
West Kennet	0.5	1	0.748	1
Upper Swell	0.5	1	0.5	1
Ardcroney	0.5	1	0.25	1
Ashleypark	0.25	1	0.5	1
Baunogenasraid	0.5	1	0.5	1
Carrowkeel	0.145	1	0.133	1	0.059	0.649
Cohaw	0.5	1
Jerpoint	0.5	1	0.5	1
Newgrange	0.5	1			0.5	1
Newgrange Site Z	0.75	1	0.125	1	0.0625	0.6875
Norrismount	0.5	1			0.5	1
Parknabinnia	0.113	1	0.891	1
Primrose Grange	0.0327	1	0.6875	1	0.363	1
Poulnabrone	0.0547	1	0.637	1
Ballynahatty Compartment D	0.999	1			0.8125	1
Carrowmore	0.5	1	0.5	1
Millin Bay	0.0625	1	0.1875	1
Embo	0.999	1
Clachaig	0.999	1	0.75	1
Point of Cott	0.5	1	0.5	1
Quoyness	0.25	1	0.8125	1
Tulach an tSionnach	0.5	1			0.75	1
Tulloch of Assery A	0.5	1			0.5	1
Tulloch of Assery B	0.999	1			0.5	1
Knowe of Lairo	0.5	1	0.5
Knowe of Midhowe	0.25	1	0.011	0.242
Little Lodge	0.5	1	0.109	1
Bryn Yr Hen Bobl	0.999	1	0.875	1	0.8125	1
Tinkinswood	0.5	1
Dataset 1
site	p_value_genetic	corrected_p_value_genetic	p_value_osteo	corrected_p_value_osteo	p_value_osteo_poss	corrected_p_value_osteo_poss
Fussells Lodge	0.75	1	0.623	1	0.613	1
Upper Swell	0.5	1	0.5	1
Ballynahatty Compartment D	0.999	1			0.8125	1
Carrowmore	0.5	1	0.5	1
Primrose Grange	0.0327	0.5559	0.6875	1	0.363	1
Clachaig	0.999	1	0.75	1
Point of Cott	0.5	1	0.5	1
Quoyness	0.25	1	0.8125	1
Tulach an tSionnach	0.5	1			0.75	1
Tulloch of Assery A	0.5	1			0.5	1
Tulloch of Assery B	0.999	1			0.5	1
Knowe of Midhowe	0.25	1	0.011	0.099
Knowe of Lairo	0.5	1	0.5	1
Isbister	0.0547	0.9299
Holm of Papa Westray	0.6875	1			0.6367	1
Unstan	0.5	1
Tinkinswood	0.5	1
Dataset 2 Regional
Country	P_Value_Genetic	corrected_p_value_genetic	P_Value_Osteo_Male	corrected_p_value_osteo	P_Value_Osteo_Poss_Male	corrected_p_value_osteo_poss
Scotland	0.291	1	0.105	0.525	0.0436	0.218
Ireland	2.69e-06	1.345e-05	0.0394	0.197	0.004	0.02
England	0.109	0.0545	0.557	1	0.61	1
Wales	0.5	1	0.254	1	0.274	1
Total	9.9e-07	4.95e-06	0.0252	0.126	0.00427	0.02135
Dataset 1 Regional
Country	P_Value_Genetic	corrected_p_value_genetic	P_Value_Osteo_Male	corrected_p_value_osteo	P_Value_Osteo_Poss_Male	corrected_p_value_osteo_poss
Scotland	0.0145	0.058	0.0669	0.2676	0.0448	0.1792
Ireland	0.0461	0.1844	0.656	1	0.395	1
England	0.5	1	0.5	1	0.584	1
Total	0.00144	0.00576	0.121	0.484	0.0769	0.3076

## Sheet: Temporal Variation
All Sites					Stats
site	upper date	lower date	period in use (years)		Mean	499.657
Coldrum	3980	2980	1000		Median	323
Fussells Lodge	3755	3660	95		Mode	200
Burn Ground	3943	3711	232
West Kennet	3670	2500	1170		Outliers
Upper Swell	4000	3500	500		Minimum	95
Ardcroney	3624	3367	257		Maximum	1500
Ashleypark	3650	3350	300
Baunogenasraid	3635	3377	258		Mean w/o Outliers	481.606
Carrowkeel	3641	2469	1172
Cohaw	3652	3384	268
Jerpoint	3694	3369	325
Newgrange	3200	3000	200
Newgrange Site Z	3338	2922	416
Norrismount	4000	2500	1500
Parknabinnia	3700	2620	1080
Primrose Grange	3790	3360	430
Poulnabrone	3800	3200	600
Ballynahatty Compartment D	3343	3020	323
Carrowmore	3650	3450	200
Millin Bay	3495	3040	455
Embo	3500	2700	800
Clachaig	3517	3362	155
Point of Cott	3800	2545	1255
Quoyness	3098	2907	191
Tulach an tSionnach	3704	3535	169
Tulloch of Assery A	3656	3390	266
Tulloch of Assery B	3766	3642	124
Knowe of Lairo	3360	3100	260
Knowe of Midhowe	3630	3100	530
Little Lodge	3750	3000	750
Bryn Yr Hen Bobl	2911	2698	213
Tinkinswood	3800	3600	200
Isbister	3338	2347	991
Holm of Papa Westray	3638	3098	540
Unstan	3366	3103	263
